# Supplementary material for: GBS Data Identify Pigmentation-Specific Genes of Potential Role in Skin-Photosensitization in Two Tunisian Sheep Breeds
Source: Animals (Basel). 2019 Dec 18;10(1):5. doi: 10.3390/ani10010005 (PMC7022847; doi:10.3390/ani10010005)
Supplement: Supplementary file 1 [file animals-10-00005-s001.zip]

Archive with 1 entries (1 files):
- supplementary files.rar
